# Supplementary material for: TPP-Thiazole Derivatives Ameliorate Psoriasiform Inflammation by Glycolysis Inhibition
Source: Molecules. 2026 Mar 15;31(6):982. doi: 10.3390/molecules31060982 (PMC13029098; doi:10.3390/molecules31060982)
Supplement: Supplementary file 1 [file molecules-31-00982-s001.zip]

Archive with 1 entries (1 files):
- molecules-4154903-supplementary.pdf
